# Supplementary material for: Comparison of different surgical methods and strategies for inguinal lymph node dissection in patients with penile cancer
Source: Sci Rep. 2022 Feb 15;12:2560. doi: 10.1038/s41598-022-06494-z (PMC8847572; doi:10.1038/s41598-022-06494-z)
Supplement: Supplementary file 1 — Supplementary Information 1. [file 41598_2022_6494_MOESM1_ESM.xlsx]

## Sheet: 109patients
SMOKE	ILNDAGE	ILND time	Clavien_Dindo_grade	HOS_DAY	WOUND_INFECTION	WOUND_HEALING_DELAY	WOUND_DISHISCENSE	SKIN_NECROSIS	Drainage-tube removing delay	Lymphocele	Lower limb edema	Scrotal edema	ANTIBIOTITIS	OPEN_VS_LAP	pN	PFS_Time_ILND	PFS_ILND	OS_Time_ILND	CSS_ILND	OS_ILND
0	2	2	1	16	0	0	0	0	0	1	1	0	0	1	2	6	1	25.5	1	1
0	2	2	2	16	0	0	0	2	0	0	0	0	0	1	2	16.14	1	16.14	1	1
1	2	1	2	7	0	1	0	0	1	0	1	1	1	0	0	7.5	1	9.14	1	1
1	2	2	2	31	0	1	0	0	1	0	0	0	1	0	0	80.14	0	80.14	0	0
1	2	1	1	7	0	1	0	0	0	0	0	0	1	0	0	5.5	1	9.86	1	1
1	2	2	2	32	0	0	0	0	1	0	0	0	0	1	0	20.36	1	20.36	1	1
1	2	2	0	6	0	0	0	0	0	0	0	0	0	1	0	81.75	0	81.75	0	0
0	2	2	1	12	0	0	0	0	1	0	1	0	1	1	0	75.75	0	75.75	0	0
1	2	1	1	4	0	0	0	0	0	1	0	0	1	1	2	14.5	0	14.5	0	0
0	2	2	1	4	0	0	0	0	1	0	0	0	1	1	2	10	1	15	1	1
1	2	2	0	13	0	0	0	0	0	0	0	0	0	1	0	46.93	1	46.93	1	1
0	2	2	0	11	0	0	0	0	0	0	0	0	1	1	2	7.25	1	7.25	1	1
1	2	2	0	18	0	0	0	0	0	0	0	0	0	1	0	50	0	50	0	0
0	2	2	1	8	1	0	0	0	0	0	0	0	1	1	2	43.04	0	43.04	0	0
0	2	2	0	10	0	0	0	0	0	0	0	0	0	1	0	12.54	0	12.54	0	0
0	2	1	0	13	0	0	0	0	0	0	0	0	0	0	0	81.18	0	81.18	0	0
0	2	2	2	17	1	1	0	0	0	0	1	1	1	1	2	1.5	1	26.14	1	1
1	2	1	0	10	0	0	0	0	0	0	0	0	0	1	0	118.29	0	118.29	0	0
1	1	2	1	7	1	0	0	0	1	0	1	0	1	0	0	136.25	0	136.25	0	0
0	2	2	0	8	0	0	0	0	0	0	0	0	1	1	0	114.68	0	114.68	0	0
0	1	2	1	11	0	0	0	0	0	1	1	0	0	1	0	139.79	0	139.79	0	0
1	1	1	0	4	0	0	0	0	0	0	0	0	0	1	1	16	0	16	0	0
0	2	2	0	7	0	0	0	0	0	0	0	0	0	0	2	5.25	0	5.25	0	0
1	1	2	1	31	1	1	0	0	0	1	1	0	1	1	0	118.29	0	118.29	0	0
1	2	2	0	6	0	0	0	0	0	0	0	0	0	1	0	22.25	0	22.25	0	0
1	1	2	0	7	0	0	0	0	0	0	0	0	0	1	0	127.75	0	127.75	0	0
0	1	2	2	42	0	0	0	0	0	1	1	0	0	1	2	151.5	0	151.5	0	0
0	2	2	1	6	0	0	0	0	0	0	0	0	1	0	1	70.25	0	70.25	0	0
1	1	1	0	8	0	0	0	0	0	0	0	0	0	1	2	22	1	22	1	1
1	2	2	0	5	0	0	0	0	0	0	0	0	1	0	1	47.96	0	47.96	0	0
0	1	2	1	9	0	0	0	0	0	0	1	0	0	1	0	99.21	0	99.21	0	0
1	1	1	1	20	0	1	0	0	0	0	0	0	1	1	0	32.18	0	32.18	0	0
0	2	2	0	4	0	0	0	0	0	0	0	0	0	1	0	5	1	5	1	1
0	2	2	2	6	0	0	0	0	1	1	0	0	1	0	0	32	0	32	0	0
0	2	2	0	7	0	0	0	0	0	0	0	0	0	0	0	22.25	0	22.25	0	0
1	1	1	1	7	0	0	0	0	0	0	0	0	1	0	2	14	0	14	0	0
1	1	2	0	5	0	0	0	0	0	0	0	0	1	0	0	83.07	0	83.07	0	0
0	1	1	0	9	0	0	0	0	0	0	0	0	1	0	0	80.43	0	80.43	0	0
1	1	2	2	18	1	1	0	0	0	1	1	0	1	1	1	80.71	0	80.71	0	0
1	1	1	0	8	0	0	0	0	0	0	0	0	1	1	1	1	1	15.82	1	1
0	1	2	1	7	0	0	0	0	0	1	1	0	0	0	0	85.68	0	85.68	0	0
0	1	2	1	11	0	0	0	0	1	1	1	0	0	1	0	140.04	0	140.04	0	0
1	1	2	0	7	0	0	0	0	0	0	0	0	1	0	1	6.79	0	6.79	0	0
1	1	1	1	4	0	0	0	0	1	0	1	1	1	1	1	11.71	0	11.71	0	0
1	1	2	1	28	0	1	0	0	0	0	0	0	0	1	0	104.64	0	104.64	0	0
1	1	2	0	7	0	0	0	0	0	0	0	0	1	0	0	73.14	0	73.14	0	0
1	1	1	0	8	0	0	0	0	0	0	0	0	1	1	0	75.25	0	75.25	0	0
1	1	2	0	5	0	0	0	0	0	0	0	0	1	0	0	19.1	0	19.1	0	0
1	1	1	1	15	0	1	0	0	0	1	1	0	0	1	1	150.57	0	150.57	0	0
1	1	2	1	7	0	0	0	0	1	0	0	0	1	0	0	81.04	0	81.04	0	0
0	1	2	1	14	0	0	0	0	1	0	0	0	1	1	0	30.43	0	30.43	0	0
0	1	2	1	7	0	0	0	0	1	0	0	0	1	0	2	4	0	4	0	0
1	1	1	1	8	0	1	0	0	0	0	0	0	0	1	0	9.21	1	9.21	1	1
1	1	2	1	5	0	0	0	0	1	0	0	0	1	0	0	65.29	0	65.29	0	0
0	1	1	0	6	0	0	0	0	0	0	0	0	1	1	2	4.5	1	13.14	0	0
1	1	2	1	7	0	0	0	0	0	0	0	0	1	1	0	88	0	88	0	0
1	1	2	0	7	0	0	0	0	0	0	0	0	1	1	2	26.04	1	26.04	1	1
1	1	2	1	13	1	0	0	0	0	0	1	0	1	1	0	119.25	0	119.25	0	0
0	1	2	0	9	0	0	0	0	0	0	0	0	0	1	1	8	1	22	0	0
0	1	2	1	10	0	0	0	0	1	1	1	1	1	0	2	16	1	16	1	1
0	1	1		47	0	1	0	2	0	1	1	0	0	0	0	4.54	0	4.54	0	0
0	1	2	2	37	0	1	0	0	1	0	0	0	0	1	0	115.79	0	115.79	0	0
0	1	1	0	7	0	0	0	0	0	0	0	0	1	0	0	18.5	0	18.5	0	0
1	1	2	1	21	0	1	1	0	0	0	1	0	1	1	0	104.79	0	104.79	0	0
0	1	1	0	7	0	0	0	0	0	0	0	0	0	0	0	35.14	1	35.14	1	1
1	1	2	2	29	0	1	0	0	0	0	0	0	1	1	1	109.43	0	109.43	0	0
0	1	2	1	7	0	1	0	0	0	0	0	0	0	1	1	103.93	0	103.93	0	0
0	1	2	1	7	0	0	0	0	1	0	1	0	1	0	1	10	1	16.96	0	0
1	1	2	1	8	0	1	0	0	0	1	1	0	0	1	0	16.25	1	16.25	1	1
0	1	2	1	14	0	1	0	0	1	0	0	0	1	1	0	99.89	0	99.89	0	0
1	1	1	2	5	1	1	0	0	1	0	1	0	1	1	2	8.64	0	8.64	0	0
1	1	1	0	11	0	0	0	0	0	0	0	0	0	0	0	126	0	126	0	0
1	1	2	1	7	0	0	0	0	1	0	1	1	1	1	1	12	0	12	0	0
1	1	1	2	29	0	1	1	0	0	0	0	0	1	1	1	24.93	0	24.93	0	0
1	1	2	1	8	0	0	0	0	0	1	1	0	1	1	1	89.75	0	89.75	0	0
1	1	2	1	5	0	0	0	0	0	1	1	0	0	0	2	3	1	9.5	1	1
1	1	2	1	17	1	1	0	0	0	1	0	0	1	1	0	133.61	0	133.61	0	0
0	1	1	2	13	1	1	0	0	0	0	0	0	1	0	1	1.46	0	1.46	0	0
0	1	2	2	45	0	1	0	2	0	0	0	0	0	1	0	44.14	0	44.14	0	0
0	1	2	1	6	0	0	0	0	0	1	0	0	1	0	0	45.64	0	45.64	0	0
0	1	1	2	26	0	1	0	2	0	0	0	0	0	1	2	11.75	1	11.75	1	1
0	1	2	0	5	0	0	0	0	0	0	0	0	1	1	2	13.25	0	13.25	0	0
1	1	2	1	23	0	1	0	0	1	1	1	1	0	1	0	130.5	0	130.5	0	0
0	1	2	1	22	0	1	0	0	0	0	0	0	0	0	0	65.04	0	65.04	0	0
0	1	2	0	5	0	0	0	0	0	0	0	0	1	0	0	38.61	0	38.61	0	0
1	1	1	2	35	1	1	0	0	0	0	0	0	1	1	2	98.93	0	98.93	0	0
1	1	2	0	7	0	0	0	0	0	0	0	0	1	0	1	6.21	1	6.21	1	1
0	1	2	0	7	0	0	0	0	0	0	0	0	0	0	2	8.11	1	8.11	1	1
0	1	2	1	8	0	0	0	0	1	0	0	0	1	0	0	77.43	0	77.43	0	0
1	1	2	1	5	0	0	0	0	0	1	1	0	0	0	0	88.43	0	88.43	0	0
0	1	2	1	13	0	0	0	0	0	1	0	0	0	1	2	137.71	0	137.71	0	0
0	1	2	2	31	1	1	0	0	0	0	1	0	1	1	2	15.7	1	15.7	1	1
0	1	2	2	28	0	1	0	0	0	0	0	1	1	1	1	82.43	1	82.43	1	1
1	1	2	0	9	0	0	0	0	0	0	0	0	1	1	1	67	0	67	0	0
1	1	1	0	4	0	0	0	0	0	0	0	0	1	0	0	69.18	0	69.18	0	0
1	1	2	0	5	0	0	0	0	0	0	0	0	1	1	0	11.89	0	11.89	0	0
1	1	2	1	7	0	0	0	0	0	1	0	0	1	1	2	7	1	16.36	0	0
0	1	2	1	6	0	0	0	0	0	1	1	0	1	0	2	34.43	1	34.43	1	1
0	1	2	1	8	1	1	0	0	0	0	0	0	1	1	2	11	1	39.25	0	0
0	1	2	1	21	0	0	0	0	0	1	1	0	0	1	2	121.36	0	121.36	0	0
0	1	2	1	5	0	0	0	0	1	0	0	0	1	1	2	1.2	1	10.57	1	1
1	1	2	0	10	0	0	0	0	0	0	0	0	1	1	1	61.68	0	61.68	0	0
1	1	2	0	4	0	0	0	0	0	0	0	0	1	1	2	12.57	0	12.57	0	0
0	1	2	0	6	0	0	0	0	0	0	0	0	1	0	1	44.96	0	44.96	0	0
1	1	2	0	11	0	0	0	0	0	0	0	0	1	1	0	89.11	0	89.11	0	0
1	1	2	0	7	0	0	0	0	0	0	0	0	1	1	0	76.82	0	76.82	0	0
1	1	2	0	5	0	0	0	0	0	0	0	0	0	0	0	5.29	0	5.29	0	0
1	1	2	0	5	0	0	0	0	0	0	0	0	1	0	0	72.79	0	72.79	0	0
0	1	2	0	4	0	0	0	0	0	0	0	0	1	1	2	1	0	1	0	0

## Sheet: 218operations
side	ILN_size	skin_situation	cN	skin_ulcertation	laparoscopic_vs_open	open method	skin_flap	skin_flap_transfering	skin_flap_transfering2	drainage_time	wound_infection	wound_healing_delay	wound_dehiscence	skin_flap_necrosis	lymphatic_fistula	lymphocele	lower_limb_edema	GSV_reserving	cleaning_scope2	LN_number	LN_positive_n	ILN	PLN	operation_time	EBL
1	0	0	0	0	1	3	0		0	10	0	0	0	0	0	1	1	0	1	17	0	8	9	120	100
2	0	0	0	0	1	3	0		0	7	0	0	0	0	0	0	1	0	1	16	0	8	8	120	100
1	0	0	0	0	1	3	0		0	10	0	0	0	0	0	0	0	0	0	7	0	7	0	70	40
2	1	0	0	0	1	3	0		0	10	0	0	0	0	0	0	0	0	0	10	0	10	0	70	40
1	1	0	2	0	1	2	0		0	7	0	0	0	0	0	0	1	0	1	5	1	4	1	175	120
2	1	0	2	0	1	2	0		0	7	0	0	0	0	0	1	1	0	1	4	1	3	1	175	120
1	1	0	2	0	1	3	0		0	15	0	0	0	0	1	1	1	0	0	5	3	5	0	52.5	50
2	1	0	2	0	1	3	0		0	4	0	0	0	0	0	1	1	0	0		1			52.5	50
1	0	0	0	0	1	3	0		0	12	0	1	0	0	0	1	1	0	0	6	2	6	0	72.5	60
2	0	0	0	0	1	3	0		0	12	0	0	0	0	0	0	0	0	0	10	0	10	0	72.5	60
1	1	0	2	0	1	2	0		0	8	0	0	0	0	0	0	0	0	0	11	0	11	0	45	63
2	1	0	2	0	1	2	0		0	8	0	0	0	0	0	0	0	0	0	12	3	12	0	45	63
1	0	0	0	0	1	3	0		0	5	0	0	0	0	0	0	1	1	0	5	0	5	0	62.5	50
2	0	0	0	0	1	3	0		0	5	1	0	0	0	0	0	1	1	0	5	0	5	0	62.5	50
1	0	0	1	0	1	3	0		0	4	0	0	0	0	1	0	0	0	0	9	0	9	0	50	30
2	1	0	1	0	1	3	0		0	4	0	0	0	0	1	0	0	0	0	5	0	5	0	50	30
1	0	0	0	0	1	3	0		0	11	1	1	0	0	0	1	0	0	0	12	0	12	0	70	100
2	0	0	0	0	1	3	0		0	11	0	0	0	0	0	1	0	0	0	8	0	8	0	70	100
1	2.5	0	2	0	1	3	0		0	6	0	0	0	0	1	1	1	0	1	7	0	4	3	160	110
2	2.5	0	2	0	1	3	0		0	6	0	0	0	0	0	0	1	0	1	2	0	1	1	160	110
1	4	0	2	0	1	3	0		0	11	0	0	0	1	0	0	0	0	0	3	1	3	0	70	35
2	4	0	2	0	1	3	0		0	11	0	0	0	0	0	0	0	0	0	2	1	2	0	70	35
1	0	0	0	0	1	3	0		0	9	0	0	0	0	0	0	0	1	1	9	3	9	2	110	60
2	0	0	0	0	1	3	0		0	9	0	0	0	0	0	1	0	1	1	14	0	9	3	110	60
1	0	0	0	0	1	3	0		0	6	0	1	0	0	0	0	0	0	0	17	0	17	0	50	25
2	0	0	0	0	1	3	0		0	6	0	0	0	0	0	0	0	0	0	11	0	11	0	50	25
1	0	0	0	0	1	3	0		0	8	0	0	0	0	0	0	0	0	0	7	0	7	0	85	40
2	0	0	0	0	1	3	0		0	8	0	0	0	0	0	0	0	0	0	4	0	4	0	85	40
1	0	0	1	0	0	0	0		0	4	0	0	0	0	0	0	0	0	0	5	0	5	0	110	50
2	1	0	1	0	0	0	0		0	4	0	0	0	0	0	0	0	0	0	8	0	8	0	110	50
1	0	0	0	0	0	0	0		0	7	1	0	0	0	1	0	1	1	1	3	0	2	1	130	55
2	0	0	0	0	0	0	0		0	7	0	0	0	0	1	0	1	1	1	3	0	2	1	130	55
1	2	0	2	0	1	3	0		0	15	0	1	0	1	1	0	0	0	0	7	4	7	0	60	30
2	1	0	2	0	1	3	0		0	15	0	1	0	0	1	0	0	0	0	7	2	7	0	60	30
1	0	0	0	0	1	3	0		0	4	0	1	0	0	1	1	0	1	0	10	0	10	0	65	30
2	0	0	0	0	1	3	0		0	4	0	1	0	0	1	1	0	1	0	13	0	13	0	65	30
1	0	0	0	0	1	2	0		0	7	0	0	0	0	0	0	0	1	0	5	0	5	0	35	25
2	0	0	0	0	1	2	0		0	7	0	0	0	0	0	0	0	1	0	7	0	7	0	35	25
1	0.8	0	2	0	1	3	0		0	7	0	1	0	0	0	0	0	1	0	13	0	13	0	37.5	30
2	1	0	2	0	1	3	0		0	7	0	0	0	0	0	0	0	1	0	18	2	18	0	37.5	30
1	0	0	1	0	1	2	0		0	8	0	0	0	0	0	0	1	0	1	5	0	4	1	52.5	35
2	1	0	1	0	1	2	0		0	8	0	0	0	0	0	0	1	0	0	5	0	5	0	52.5	35
1	0.8	0	1	0	1	3	0		0	6	0	0	0	0	0	0	0	1	0	5	0	5	0	87.5	30
2	1	0	1	0	1	3	0		0	6	0	1	0	0	0	0	0	1	0	5	0	5	0	87.5	30
1	0.8	0	2	0	1	3	0		0	4	0	0	0	0	0	1	1	1	0	1	0	1	0	65	35
2	1	0	2	0	1	3	0		0	4	0	0	0	0	0	0	1	1	1	22	3	13	9	170	55
1	0	0	0	0	1	3	0		0	15	0	1	0	0	1	1	1	0	0	7	0	7	0	35	20
2	0	0	0	0	1	3	0		0	15	0	0	0	0	1	0	1	0	0	7	0	7	0	35	20
1	1	0	2	0	1	3	0		0	7	0	0	0	0	0	0	1	0	1	16	0	10	6	92.5	50
2	1	0	2	0	1	3	0		0	7	1	1	0	0	0	1	1	0	1	16	0	10	6	92.5	50
1	1	0	2	0	1	2	0		0	14	0	1	0	0	1	0	0	0	1	2	0	1	1	30	20
2	1	0	2	0	1	2	0		0	14	0	0	0	0	0	0	0	0	1	10	0	1	0	30	20
1	0	0	0	0	1	3	0		0	12	0	0	0	0	1	0	0	0	1	14	0	10	4	55	25
2	0	0	0	0	1	3	0		0	12	0	0	0	0	1	0	0	0	1	6	0	3	3	55	25
1	1	0	1	0	1	2	0		0	25	0	0	0	0	1	0	0	0	0	7	0	7	0	47.5	20
2	1	0	1	0	1	2	0		0	25	0	1	0	1	1	0	0	0	0	8	0	8	0	47.5	20
1	1.5	1	2	0	1	3	0		0	5	0	0	0	0	0	0	0	0	1	1	1	1	0	65	35
2	1.5	1	2	0	1	3	0		0	5	0	0	0	0	0	0	0	0	1	7	1	5	2	65	35
1	2	0	1	0	1	3	0		0	6	0	0	0	0	0	0	0	0	0	2	1	2	0	77.5	50
2	0	0	1	0	1	3	0		0	6	0	1	0	0	0	0	0	0	0	4	0	4	0	77.5	50
1	0	0	0	0	1	3	0		0	6	0	0	0	0	0	0	0	1	1	7	0	6	1	40	20
2	0	0	0	0	1	3	0		0	6	0	0	0	0	0	0	0	1	1	9	0	5	4	40	20
1	0	0	0	0	1	3	0		0	3	0	0	0	0	0	0	0	0	1	13	0	10	3	45	25
2	0	0	0	0	1	3	0		0	3	0	0	0	0	0	0	0	0	1	18	0	12	6	45	25
1	0	0	1	0	1	3	0		0	3	0	1	0	0	0	0	0	0	1	1	0	1	0	45	30
2	1	0	1	0	1	3	0		0	3	0	1	0	0	0	0	0	0	1	3	0	2	1	45	30
1	1	0	2	0	1	3	0		0	7	0	1	1	0	0	0	1	0	1	13	0	8	7	105	35
2	1	0	2	0	1	3	0		0	7	0	0	0	0	0	0	1	0	1	15	0	10	5	105	35
1	0	0	0	0	1	3	0		0	26	0	1	0	0	1	0	0	0	1	7	1	5	2	27.5	30
2	0	0	0	0	1	3	0		0	26	0	1	1	0	1	0	0	0	1	8	0	7	1	27.5	30
1	2	0	2	0	0	0	0		0	4	0	0	0	0	0	0	1	1	0	7	2	7	0	112.5	25
2	2	0	2	0	0	0	0		0	4	0	0	0	0	0	1	1	1	0	10	1	10	0	112.5	25
1	1	0	2	0	1	3	0		0	5	0	1	0	0	0	0	0	0	0	11	1	11	0	75	35
2	1	0	2	0	1	3	0		0	5	0	0	0	0	0	0	0	0	0	14	0	14	0	75	35
1	1	0	2	0	1	1	0		0	7	0	0	0	0	0	1	1	1	0	9	0	9	0	62.5	40
2	1	0	2	0	1	1	0		0	7	0	0	0	0	0	0	1	1	0	10	1	10	0	62.5	40
1	1	0	2	0	1	3	0		0	14	1	1	0	0	1	1	1	0	1	9	1	5	4	82.5	50
2	1	0	2	0	1	3	0		0	14	0	0	0	0	1	0	0	0	1	15	0	10	5	82.5	50
1	2	0	1	0	1	3	0		0	7	1	1	0	0	0	0	0	0	1	3	1	2	1	80	45
1	1	0	2	0	1	3	0		0	10	0	1	0	0	0	0	0	0	1	14	0	11	3	92.5	60
2	1	0	2	0	1	3	0		0	8	0	1	0	0	1	0	0	0	1	11	0	8	3	92.5	60
1	4	0	2	0	0	0	0		0	3	0	0	0	0	0	0	0	1	0	2	0	2	0	50	20
2	2.1	0	2	0	0	0	0		0	3	0	0	0	0	0	0	0	1	0	5	0	5	0	50	20
1	2	0	2	0	0	0	0		0	4	0	0	0	0	0	0	1	1	0	7	0	7	0	70	25
2	1	0	2	0	0	0	0		0	38	0	1	0	1	0	1	1	1	0	4	0	4	0	70	25
1	2	0	2	0	0	0	0		0	73	0	0	0	0	0	1	1	0	0	4	0	4	0	67.5	30
2	1	0	2	0	0	0	0		0	12	0	0	0	0	0	1	1	0	0	7	0	7	0	67.5	30
1	1	0	2	0	0	0	0		0	27	0	0	0	0	1	1	1	1	0	8	0	8	0	65	20
2	1	0	2	0	0	0	0		0	27	0	0	0	0	1	1	1	1	0	9	0	9	0	65	20
1	2	0	2	0	0	0	0		0	4	0	0	0	0	0	0	0	0	0	3	2	3	0	65	25
2	1	0	2	0	0	0	0		0	4	0	0	0	0	0	0	0	1	0	3	0	3	0	65	25
1	4	0	2	0	0	0	0		0	3	0	0	0	0	0	1	1	0	0	6	1	6	0	80	35
2	4	0	2	0	0	0	0		0	3	0	0	0	0	0	1	1	0	0	5	1	5	0	80	35
1	1	0	1	0	1	3	0		0	6	0	0	0	0	0	0	0	1	1	8	1	6	2	55	35
2	0	0	1	0	1	3	0		0	6	0	0	0	0	0	0	0	1	1	6	0	4	2	55	35
1	0	0	0	0	1	2	0		0	4	0	0	0	0	0	0	0	1	0	5	0	5	0	60	45
2	0	0	0	0	1	2	0		0	4	0	0	0	0	0	0	0	1	0	5	0	5	0	60	45
2	2	1	2	0	1	2	0		0	8	0	0	0	0	0	0	0	0	0	2	2	2	0	60	50
1	1	0	2	0	1	2	0		0	14	0	0	0	0	0	0	0	0	0	8	0	8	0	60	40
2	1	0	2	0	1	2	0		0	14	0	0	0	0	0	0	0	0	0	7	0	7	0	60	40
1	1.5	0	2	0	1	2	0		0	5	0	0	0	0	0	0	0	1	0	4	0	4	0	40	35
2	1.5	0	2	0	1	2	0		0	5	0	0	0	0	0	0	0	1	0	2	0	2	0	40	35
1	3	1	2	0	1	3	0		0	8	0	0	0	0	0	0	0	0	1	13	4	11	2	80	50
1	1	0	2	0	1	3	0		0	2	0	0	0	0	0	0	0	0	0	14	0	14	0	20	30
2	1	0	2	0	1	3	0		0	2	0	0	0	0	0	0	0	0	0	14	0	14	0	20	30
1	3	1	2	0	0	0	0		0	12	0	0	0	0	0	0	0	0	0	7	0	7	0	45	25
2	0	0	2	0	0	0	0		0	12	0	0	0	0	0	0	0	0	0	5	1	5	0	45	25
1	1	0	2	0	1	3	0		0	8	0	0	0	0	0	0	0	0	1	13	1	10	3	93.5	80
2	1	0	2	0	1	3	0		0	8	0	0	0	0	0	0	0	0	1	12	0	10	2	93.5	80
1	3	1	1	0	1	3	0		0	6	0	0	0	0	0	0	0	1	1	1	1	1	0	100	70
2	0	0	1	0	1	3	0		0	6	0	0	0	0	0	0	0	1	1	8	0	6	2	100	70
1	1	0	1	0	1	2	0		0	7	0	0	0	0	0	0	0	1	0	9	2	9	0	62.5	45
2	0	0	1	0	1	2	0		0	7	0	0	0	0	0	0	0	1	0	13	1	13	0	62.5	45
1	2.2	1	2	0	0	0	0		0	11	0	0	0	0	0	0	0	1	0	13	0	13	0	67.5	50
2	2.5	1	2	0	0	0	0		0	11	0	0	0	0	0	0	0	1	0	20	1	20	0	67.5	50
1	1	0	1	0	0	0	0		0	6	0	0	0	0	0	0	0	0	0	2	0	2	0	60	35
2	0	0	1	0	0	0	0		0	6	0	0	0	0	0	0	0	0	0	11	2	2	0	60	35
1	1	0	2	0	0	0	0		0	11	0	0	0	0	0	0	0	0	1	6	0	5	1	45	20
2	1	0	2	0	0	0	0		0	11	0	0	0	0	0	0	0	0	1	10	0	6	4	45	20
1	0	0	0	0	1	3	0		0	11	0	0	0	0	0	0	0	1	0	10	0	10	0	47.5	35
2	0	0	0	0	1	3	0		0	11	0	0	0	0	0	0	0	1	0	12	0	12	0	47.5	35
1	1	0	2	0	0	0	0		0	10	0	0	0	0	0	0	0	0	1	21	0	16	5	47.5	20
2	2	0	2	0	0	0	0		0	10	0	0	0	0	0	0	0	1	1	10	0	7	3	47.5	45
1	2.5	0	2	0	0	0	0		0	7	0	1	0	0	0	0	0	0	0	11	0	11	0	40	25
2	2	0	2	0	0	0	0		0	7	0	0	0	0	0	0	0	0	0	7	0	7	0	40	25
1	1	0	2	0	0	0	0		0	18	0	0	0	0	1	0	0	0	1	7	0	5	2	65	30
2	1	0	2	0	0	0	0		0	18	0	0	0	0	1	0	0	0	1	4	0	3	1	65	30
1	2.5	1	2	0	0	0	0		0	12	0	0	0	0	0	0	0	0	0	9	3	9	0	85	15
2	0.5	0	2	0	0	0	0		0	12	0	0	0	0	0	0	0	0	0	11	1	11	0	65	15
1	1	0	1	0	1	3	0		0	4	0	0	0	0	0	0	0	1	1	10	1	5	5	85	50
2	0	0	1	0	1	3	0		0	4	0	0	0	0	0	0	0	1	1	8	0	4	4	85	50
1	0	0	0	0	1	3	0		0	11	0	0	0	0	0	0	0	0	1	11	0	9	2	72.5	40
2	0	0	0	0	1	3	0		0	11	0	0	0	0	0	0	0	0	1	7	0	3	4	72.5	40
1	1.5	0	2	0	0	0	0		0	7	0	0	0	0	0	0	0	0	0	6	1	6	0	60	20
2	1.5	0	2	0	0	0	0		0	7	0	0	0	0	0	0	0	0	0	7	0	7	0	60	20
1	2	0	2	0	1	3	0		0	19	0	0	0	0	0	0	0	0	0	7	0	7	0	70	30
2	2	0	2	0	1	3	0		0	19	0	0	0	0	0	0	0	0	0	2	0	2	0	70	30
1	0	0	0	0	0	0	0		0	23	0	1	0	0	1	0	0	0	0	11	0	11	0	50	15
2	0	0	0	0	0	0	0		0	23	0	1	0	0	1	0	0	0	0	7	0	7	0	50	15
1	0	0	1	0	0	0	0		0	12	0	0	0	0	0	0	0	0	0	3	0	3	0	47.5	18
2	1	0	1	0	0	0	0		0	12	0	0	0	0	0	0	0	0	0	5	0	5	0	47.5	18
1	0	0	0	0	0	0	0		0	4	0	0	0	0	0	0	0	0	0	5	0	5	0	40	15
2	0	0	0	0	0	0	0		0	4	0	0	0	0	0	0	0	0	0	3	0	3	0	40	15
1	1.8	0	2	0	0	0	0		0	7	0	0	0	0	0	0	0	1	0	9	0	9	0	50	25
2	2	0	2	0	0	0	0		0	7	0	0	0	0	0	0	0	1	0	10	0	10	0	50	25
1	0	0	0	0	0	0	0		0	3	0	0	0	0	0	0	0	0	0	13	0	13	0	50	20
2	0	0	0	0	0	0	0		0	3	0	0	0	0	0	0	0	0	0	9	0	9	0	50	20
1	0	0	1	0	0	0	0		0	15	0	0	0	0	1	0	0	0	0	9	0	9	0	65	25
2	1.5	0	1	0	0	0	0		0	15	0	0	0	0	1	0	0	0	0	8	0	8	0	65	25
1	2.5	1	2	0	0	0	0		0	6	0	0	0	0	0	0	0	0	0	4	1	4	0	50	20
2	0	0	2	0	0	0	0		0	6	0	0	0	0	0	0	0	0	0	4	2	4	0	50	20
1	1.5	0	2	0	0	0	0		0	7	0	0	0	0	0	0	0	0	1	7	0	5	2	67.5	25
2	1.5	0	2	0	0	0	0		0	7	0	0	0	0	0	0	0	0	1	8	0	5	3	67.5	25
1	0	0	2	0	1	3	0		0	9	0	0	0	0	0	0	0	0	0	8	0	8	0	50	35
2	2.5	0	2	0	1	3	0		0	9	0	0	0	0	0	0	0	0	0	9	0	9	0	50	35
1	2.5	0	2	0	1	3	0			4	0	0	0	0	0	0	0	0	0	7	1	7	0	25	5
2	2.5		2	0	1	3	0			4	0	0	0	0	0	0	0	0	0	11	2	11	0	25	5
1	0.8	0	0	0	0	0	0			12	0	0	0	0	0	0	0	0	0	9	0	9	0	45	10
2	0.8		0	0	0	0	0			12	0	0	0	0	0	0	0	0	0	6	0	6	0	45	10
1	0	0	2	0	0	0	0			5	0	0	0	0	1	0	0	1	0	7	0	7	0	45	10
2	4		2	0	0	0	0			5	0	0	0	0	1	0	0	0	0	6	3	6	0	45	10
1	1	0	1	0	0	0	0			9	0	0	0	0	0	0	0	1	0	4	0	4	0	75	10
2	0		1	0	0	0	0			9	0	0	0	0	0	0	0	1	0	3	0	3	0	75	10
1	1	0	1	0	0	0	0			7	0	0	0	0	0	0	0	0	0	6	0	6	0	60	10
2	0		1	0	0	0	0			7	0	0	0	0	0	0	0	0	0	5	0	5	0	60	10
1	0	0	1	0	0	0	0			12	0	0	0	0	1	0	0	1	0	11	0	11	0	30	10
2	1		1	0	0	0	0			12	0	0	0	0	1	0	0	1	0	11	0	11	0	30	10
1	3	0	2	0	1	2	0			6	0	0	0	0	0	0	0	1	1	18	0	14	4	60	50
2	1		2	0	1	2	0			6	0	0	0	0	0	0	0	1	1	19	0	12	7	60	50
1	0	0	0	0	0	0	0			20	0	0	0	0	1	0	0	1	0	6	0	6	0	40	25
2	0		0	0	0	0	0			20	0	0	0	0	1	0	0	1	0	6	0	6	0	40	25
1	3	0	1	0	1	3	0			18	0	0	0	0	1	0	1	0	0	10	1	10	0	79	50
2	0		1	0	1	3	0			18	0	0	0	0	1	0	1	1	0	11	0	11	0	79	50
1	1.5	0	2	0	0	0	0			14	0	0	0	0	1	1	1	1	0	10	4	10	0	60	60
2	1.5		2	0	0	0	0			14	0	0	0	0	1	1	1	1	0	11	3	11	0	60	60
1	1.5	0	2	0	0	0	0			8	0	0	0	0	0	0	0	0	0	4	1	4	0	40	35
2	1.5		2	0	0	0	0			8	1	1	0	0	0	0	0	0	0	5	0	5	0	40	15
1	2	0	2	0	0	0	0			6	0	0	0	0	0	0	0	0	0	6	0	6	0	30	5
2	2		2	0	0	0	0			6	0	0	0	0	0	0	0	0	0	8	1	8	0	30	5
1	3	0	2	0	1	2	0			6	1	1	0	0	0	0	0	1	0	9	1	9	0	30	15
2	6		2	0	1	2	0			6	0	1	0	0	0	0	0	0	0	10	3	10	0	40	15
1	1	0	2	0	1	2	0			9	0	0	0	0	0	0	0	0	0	10	1	10	0	45	15
2	4		2	0	1	2	0			9	1	1	0	0	0	0	1	0	0	10	5	0.01	0	55	23
1	0	0	0	0	0	0	0			11	0	0	0	0	0	0	0	0	0	15	0	15	0	40	5
2	0		0	0	0	0	0			11	0	0	0	0	1	1	0	0	0	8	0	8	0	40	5
1	3	0	2	0	1	2	0			8	1	1	0	0	0	0	1	1	0	7	1	4	3	75	50
2	3		2	0	1	2	0			8	0	1	0	0	0	0	1	1	1	6	1	4	2	75	50
1	1	0	1	0	0	0	0			23	0	1	0	0	1	0	1	0	0	4	0	4	0	55	10
2	0		1	0	0	0	0			23	0	0	0	0	0	0	0	1	0	1	0	1	0	55	10
1	1	0	2	0	0	0	0			5	0	1	0	0	0	0	0	1	0	3	0	3	0	50	20
2	1		2	0	0	0	0			5	0	0	0	0	0	0	0	1	0	3	0	3	0	50	10
1	1.2	0	2	0	0	0	0			6	0	0	0	0	0	0	0	1	0	5	0	5	0	55	35
2	1.5		2	0	0	0	0			6	0	0	0	0	0	0	0	1	0	3	0	3	0	55	25
1	3	0	2	0	1	2	0			13	0	0	0	0	1	0	0	1	0	7	1	7	0	60	30
2	2		2	0	1	2	0			13	0	0	0	0	1	0	0	1	0	4	0	4	0	60	30
1	3	0	1	0	1	2	0			12	1	1	0	0	1	0	1	0	0	6	0	6	0	65	45
2	0		1	0	1	2	0			12	0	1	0	0	1	0	0	1	0	7	1	7	1	55	38
1	0	0	0	0	1	2	0			11	0	0	0	0	1	0	1	0	0	10	1	10	0	75	23
2	0		0	0	1	2	0			11	0	0	0	0	1	0	1	0	0	6	0	6	0	75	23
1	3	0	2	0	1	2	0			11	0	0	0	0	1	0	0	0	0	10	2	10	0	40	15
2	3		2	0	1	2	0			11	0	0	0	0	1	0	0	0	0	8	2	8	0	40	15
1	0	0	0	0	1	2	0			7	0	0	0	0	0	0	0	0	0	18	0	2	0	57	6
2	0		0	0	1	2	0			7	0	0	0	0	0	0	0	0	0	18	0	18	0	58	4
1	3	0	2	0	1	3	0			5	0	0	0	0	0	0	0	0	0	2	2	2	0	56	15
2	1		2	0	1	3	0			5	0	0	0	0	0	0	0	0	0	16	4	16	0	57	13
1	2	0	2	0	0	0	0			12	0	0	0	0	1	0	1	1	1	21	1	13	8	115	25
2	2		2	0	0	0	0			12	0	0	0	0	1	0	1	1	1	15	0	8	7	120	25
1	3	0	2	0	1	2	0			5	0	0	0	0	0	0	0	0	0	11	1	11	0	45	10
2	2.5		2	0	1	2	0			5	0	0	0	0	0	0	0	0	0	6	1	6	0	45	1
1	2	0	2	0	1	2	0			7	0	0	0	0	0	1	0	0	0	12	3	12	0	63	20
2	1		2	0	1	2	0			7	0	0	0	0	0	0	0	1	0	11	2	11	0	57	21
1	1.7	0	2	0	1	2	0			9	0	0	0	0	0	0	0	0	0	9	1	9	0	22	10
2	1.2		2	0	1	2	0			9	0	0	0	0	0	0	0	0	0	12	1	12	0	23	10
1	0	0	1	0	1	2	0			10	0	0	0	0	0	1	0	0	0	6	0	6	0	74	22
2	3		1	0	1	2	0			10	0	0	0	0	0	0	0	0	0	5	2	5	0	68	24
2	2	0	1	0	1	3	0		0	7	0	0	0	0	0	0	0	0	1	3	1	2	1	0.06	40
1	2	1	2	0	1	2	0		0	8	0	0	0	0	0	0	0	0	0	2	2	2	0	55	45
2	3	1	2	0	1	3	0		0	8	0	0	0	0	0	0	0	0	1	8	0	8	2	40	45
